# Supplementary material for: GastricAITool: A Clinical Decision Support Tool for the Diagnosis and Prognosis of Gastric Cancer
Source: Biomedicines. 2024 Sep 23;12(9):2162. doi: 10.3390/biomedicines12092162 (PMC11429470; doi:10.3390/biomedicines12092162)
Supplement: Supplementary file 1 [file biomedicines-12-02162-s001.zip]

Archive with 1 entries (1 files):
- biomedicines-3178350-supplementary.pdf
